# Supplementary material for: Effects of infection control measures towards preventing SARS-CoV-2 outbreaks in a German choir boarding school from March 2020 to April 2022
Source: Front Pediatr. 2023 Aug 8;11:1215678. doi: 10.3389/fped.2023.1215678 (PMC10442800; doi:10.3389/fped.2023.1215678)
Supplement: Supplementary file 1 [file Table1.xlsx]

## Sheet: Suppl. Table 1
Supplementary Table 1. Synopsis of general hygiene and protective measures during the study period. (Lampl et al. Effects of infection control measures towards preventing SARS-CoV-2 outbreaks in a German choir boarding school from March 2020 to April 2022.)
		Date of implementation
Infection control measures		June 3, 2020	2020-09-07	2020-09-28	2020-09-30	2020-10-08	2020-10-22	2021-03-10	2021-06-25	2021-09-28
	General1	General hygienic measures	Phase 3	General	Employing a hygiene officer		Voice training: Ventilation after each lesson, cross ventilation after every 45 minutes		≥ 15 years: FFP2 mask	Mask requirement in closed rooms
	Choir	Restricted access to school building	Rehearsals in voice groups and mixed-voice choir formations.	Distance choirmaster ≥ 3 meters (2 m with partition walls)	Control for times between the lessons for ventilation and to avoid personal contacts		The distance between the singers is at least 2 meters		increased cleaning frequency of surfaces	Concert tour requires a negative PCR test from all participants before departure
	Dependent on 7-day incidence proportion	Phase 1 (from May 11,2020)	Additionally (from Sept 07, 2020):	Singers arranged in staggered rows			Distance to choirmaster/voice coach 3 m, plexiglass partitions		Incidence-dependent 3-shift system to equalize meal times	Distance min 1 m
	Regular Testing	vocal lessons/voice training	Distance between the singers at least 2 meters, Singers/choirmaster at least 4 meters	Mask requirement for entering and leaving the rehearsal room			Wearing a mask only waived at the seat		Day student rooms: max 3 people without masks, in boarding student rooms: max 4 people without masks; 2G do not count in the number	Overnight stay requires daily testing
		Use of rooms ≥ 10 m² per person		Avoiding shared items			Fixed seating arrangements in the fixed choir groups		Mandatory two-time WICOVIR-PCR test	WICOVIR or negative self-test three times a week
		Distance between singer and teacher ≥ 5 meters		Rehearsals			no presence choir rehearsals for distance lessons
		Additionally, optional use of partition walls (plexiglass, curtains;)		Fixed vocal or choral groups
		15 minutesventilation per voice training session		Rehearsals take place after prior scheduling			Choir
		Phase 2		Fixed place order			Increased, regular ventilation approx. every 20 minutes, 10 minutes cross ventilation after each rehearsal unit
		Voice groups, small ensembles (additional hygiene requirements)		In the case of distance learning (level 3), participation of the non-school students online			use of ventilation systems with maximum fresh air supply if available
		Distance between the singers at least 3 meters		Vocal training
		Distance in singing direction about 5 meters		prior scheduling (individually or in small groups)			Concerts (overnight trips)
		Distance between the singers and the choirmaster is at least 5 m		Distance vocal coach ≥ 3 meters (2 m with partition walls)			Before departure 2 x negative tests of all participants
		Choir arrangement in several rows and staggered		Distance between students at least 2 meters			Fixed seating arrangements for rehearsals and performances
		Ceiling height of the room at least 4 meters		prior scheduling (individually or in small groups)			Masks mandatory when driving
		Ventilation for 20 minutes per 45-minute rehersal		Cross ventilation for 3 to 10 minutes after 45 minutes			Accommodation for overnight stays in double rooms only
				Choral singing in worship			Room occupancy with as little mixing as possible
		Phase 3		Mandatory masks if minimum distance cannot be maintained			3-stage plan
		Reduced safety distance, number of singers increased.		General hygiene measures in choir rehearsals and church services			Level 1 (incidence 35): no mask requirement at the seat
		Objective: to have the choir gradually rehearse the full number of singers (80).		Concert performance			Level 2 (35-50 incidence): Mask requirement at the seat if 1.5m distance is not maintained.
		Close coordination with the health department necessary		General hygiene measures for choir rehearsals apply			Level 3 (incidence ≥ 50): Minimum distance, division of classes and daily alternation of face-to-face and distance lessons, mask requirement at the seat
		Expected Scenarios: Reduction of distances to 1/1.5/2 meters		Concert space arrangement based on a floor plan
				After 2 x SARS-CoV-2 negative testing, in consultation with the organizer, minimum distance can be omitted
1	Distancing/avoiding group formation			Mandatory masks if minimum distance cannot be maintained
	Mouth and nose cover			Hygiene measures based on legal requirements of the federal state of performance and the venue
	sneeze/cough etiquette			Organizer has to submit regulations of the federal state and the hygiene concept
	Hand hygiene, various disinfection options			Accomodation
	Do not touch mouth,nose and eyes			On tour with an overnight stay, choir forms a hygienic community
	Separate use of toilets			Accommodation in double rooms. Exception possible if testing available for all participants
	Regular ventilation of rooms			No unnecessary mixing by sharing rooms
	Liquid soap and hand drying facilities in sanitary rooms
	Attaching signs with information on hygiene regulations and distance rules			3-stage plan
	regular cleaning of the school building			Level 1: 7-day incidence <35 per 100,000 population; Basic hygienic measures, no mask at the seat
	additional surface cleaning of the hand contact surfaces			Level 2: 7-day incidence 35-50 per 100,000 population; Mask requirement if distance < 1.5 meters; no elective courses after announcement (avoidance of mixing)
	hygienically safe waste disposal			Level 3: 7-day incidence from 50 per 100,000 population; Mandatory mask (also when seated), minimum distance of 1.5m, alternating lessons for grades 6,7,8
	One-way street regulation at bottlenecks			Re-entry depending on the number of infections on site
	low-contact administration			Level 1 & 2: access after a symptom-free period of 24 hours (except for a slight runny nose and occasional cough); fever-free period about 36 h
	Regular access restricted to teachers, students and employees only			Level 3: access after a negative test or medical certificate
	Stay at home with corona-specific symptoms			In the case of mild cold symptoms (runny nose, dry cough) access to the school, cathedral offices,... depending on the number of infections
	Obligation for boarders to stay in the room			If symptoms occur while on school premises, report immediately to the school, choir, boarding school
	No access for persons who (at least one must apply):
	have tested positive or are considered positive persons (until a negative test)
	have been quarantined by the health department
	have to go into quarantine after returning from abroad
